# Supplementary material for: BAT-derived miR-378a-3p facilitates endothelial angiogenic function and promotes wound healing
Source: JCI Insight. 2026 Apr 21;11(11):e201311. doi: 10.1172/jci.insight.201311 (PMC13313551; doi:10.1172/jci.insight.201311)
Supplement: Supporting data values [file jciinsight-11-201311-s299.xlsx]

## Sheet: Figure1
Figure1B
iBAT	RT				Cold
CD31	1.09589	1.0137	0.890411		3.13699	4.61644	3.91781
Figure1D
	sham				BATectomy
Reendothelializtion%	37.0622	53.6511	69.5442		13.0772	15.639	6.62185
Figure1E
	sham				BATectomy
CD31+ area in femoral artery	1.14741	0.883466	0.969122		0.531252	0.361408	0.398237
Figure1F
	sham				BATectomy
CD31+ area in the wounds	1.20812	0.989848	0.80203		0.472081	0.35533	0.42132
Figure1H
Wound closure rate	sham					BATectomy
Day0	0	0	0	0		0	0	0
Day3	0.516245	0.547264	0.440476	0.370879		0.146597	0.37037	0.372642
Day5	0.685921	0.636816	0.60119	0.763736		0.549215	0.566138	0.518868
Day7	0.906137	0.920398	0.869048	0.928571		0.730366	0.661376	0.825472
Figure1I
	sham				BATectomy
Wound microvascular perfusion	1055.75	1038.08	1071.78		580.265	620.861	664.391
Figure1K
Wound closure rate	Ctrl				CL316,243
Day0	0	0	0		0	0	0	0
Day3	0.344262	0.252174	0.57037		0.737864	0.791667	0.718563	0.788235
Day5	0.508197	0.613043	0.633333		0.898058	0.880208	0.796407	0.811765
Day7	0.766393	0.7	0.751852		0.946602	0.9375	0.916168	0.841176
Figure1L
	sham				BATectomy
Wound microvascular perfusion	1056.87	1059.17	1034.45		1255.93	1421.18	1353.99

## Sheet: Figure2
Figure2E
	WT+Vehicle						WT+GW4869
Reendothelializtion rate	0.4347	0.468185	0.557408	0.298093	0.343056		0.194478	0.316194	0.23453	0.27036
	BATectomy+Vehicle				BATectomy+BATexos
Reendothelializtion rate	0.489282	0.353932	0.380114		0.615062	0.612116	0.516791
Figure2F
	WT+Vehicle				WT+GW4869
CD31+ area in the wounds	0.982722	1.06056	1.02364		0.608656	0.761617	0.787566	0.639912
	BATectomy+PBS				BATectomy+BATexos
CD31+ area in the wounds	0.794595	1.18378	1.02162		2.02703	2.93514	2.52973
Figure2G
wound closure rate	WT+Vehicle					WT+GW4869
Day0	0	0	0	0		0	0	0	0
Day3	0.421818	0.717949	0.639241	0.33758		0.0210526	0.0593607	0.472973	0.370732
Day5	0.625455	0.738462	0.711139	0.55414		0.368421	0.388128	0.53964	0.458537
Day7	0.861818	0.969231	0.879747	0.961783		0.631579	0.506849	0.689189	0.743902
wound closure rate	BATectomy+Vehicle				BATectomy+BATexos
Day0	0	0	0		0	0	0
Day3	0.25	0.433962	0.353846		0.394737	0.709184	0.403974
Day5	0.453077	0.534591	0.507692		0.611842	0.740612	0.592781
Day7	0.544872	0.603774	0.553846		0.796053	0.841837	0.662252
Figure2H
	WT+Vehicle					WT+GW4869
Wound microvascular perfusion	1229	1371	1385	1139		679	631	591	618
	BATectomy+PBS				BATectomy+BATexos
Wound microvascular perfusion	466	598	439		1121	936	787

## Sheet: Figure3
Figure3C
transwell	Vehicle				GW4869
number of cells	136	112	95		56	59	63
transwell	PBS				BATexos
number of cells	117	113	106		246	253	269
Figure3D
Migration rate	PBS				BATexos
12h	0.298612	0.333371	0.472511		0.503477	0.620448	0.604486
24h	0.46982	0.400331	0.668267		0.772293	0.792165	0.810659
Figure3E
tube formation	PBS				BATexos
number of junction	150	79	83		271	230	351
segment length	7776	4900	3892		14884	15043	20363

## Sheet: Figure4
Figure4A
	iBAT microRNA
group	RT	RT	RT	RT	cold	cold	cold	cold			Serum microRNA
sample	RT-1	RT-2	RT-3	RT-4	cold-1	cold-2	cold-3	cold-4		group	Ctrl1	Ctrl2	Cold1	Cold2
mmu-miR-144	105.621	148.342	292.392	218.928	308.148	1492.19	982.695	1025.53		mmu-miR-486a-5p	9.9	4.129	704.766	59.04
mmu-miR-378	312.294	387.834	312.966	180.378	3251.18	4363.31	4361.55	3064.28		mmu-miR-378a-3p	334.534	221.154	609.909	590.71
mmu-miR-193b	48.9932	174.514	297.321	188.341	766.519	447.237	885.203	845.97		mmu-miR-425-3p	37.594	37.384	86.527	71.436
mmu-miR-193	21.4357	123.031	178.511	89.5096	593.644	3687.33	3725.43	2159.01		mmu-miR-1839-5p	53.933	33.03	104.965	76.898
miR-335-5P	1.9	8.96	10.8	1.3	45	45	64.1	9.67		mmu-miR-25-3p	2440.95	2413.33	4719.43	3300.86
miR-466g	952	229	942	841	1280	1470	1460	1200		mmu-miR-185-5p	50.679	36.559	72.087	69.019
miR-345-5P	0.368	5.5	1.4	1.84	15.2	52.2	39	24.9		mmu-miR-145a-5p	53.102	29.878	49.65	82.256
mmu-miR-199a-3p	340.351	419.061	776.45	573.143	16.9321	19.7148	55.4022	66.7903		mmu-miR-335-5p	0.138	0.103	0.666	0.984
mmu-miR-133a	5238.08	2470.7	7369.48	6563.24	396.695	320.194	373.494	896.065		mmu-miR-466g	0.208	0.06	0.525	0.515
mmu-miR-1	0.751235	-3.58843	-1.0933	1.40496	-1.0728	-3.36606	-0.476833	-2.33725		mmu-miR-345-5p	0.209	0.08	2.998	0.287
mmu-miR-133b	1771.61	873.685	2331.83	1477.87	82.2195	209.04	120.85	265.532
mmu-miR-142-3p	655.436	703.621	1920.88	1911.33	155.104	344.29	262.864	60.8893		mmu-miR-10a-5p	304.695	247.654	124.292	178.379
mmu-miR-21	3709.97	2156.66	3457.7	3266.24	469.063	912.567	457.525	614.466		mmu-miR-99b-5p	272.086	225.508	85.971	164.302
mmu-miR-29b	5347.18	5615.96	3484.96	6604.78	904.621	2052.41	1712.94	2565.2		mmu-miR-34a-5p	421.699	370.542	174.498	213.257
										mmu-miR-204-5p	638.398	675.623	241.92	371.256
										mmu-miR-206-3p	492.732	475.414	153.949	283.432
										mmu-miR-150-5p	870.744	617.295	201.378	446.788
										mmu-let-7d-3p	133.274	152.991	44.541	61.666
										mmu-miR-429-3p	759.071	697.319	256.248	269.039
										mmu-miR-10b-5p	174.606	149.613	49.539	63.347
										mmu-miR-122-5p	4146.85	3892.04	295.791	497.003
Figure4B
	RT				Cold
miR-378a-3p	334.534	221.154	300.132		609.909	590.71	580.342
miR-335a-5p	0.138	0.002	0.103		0.666	0.984	0.867
miR-466g	0.208	0.012	0.06		0.525	0.515	0.295
miR-345-5p	0.209	0.019	0.08		2.998	0.287	0.02
Figure4D
	Ctrl							miR-378AdipoKO
BAT	0.0487102	0.0490518	0.0554933	0.0313698	0.0401492			0.000403299	0.000810632	0.00161267	0.00249213	0.000242575
IngWAT	0.00376111	0.00283875	0.00153269	0.004266				0.000165043	0.0014337	0.000694304	0.00228848
EpiWAT	0.00464431	0.00174191	0.00361337	0.00280014	0.00346193			0.000189109	0.00193758	0.000187308	0.000725924	5.1535e-05
Liver @30°C	0.00336192	0.00423184	0.00229626	0.00458774	0.00426423	0.00385381		0.00412898	0.00463408	0.00448866	0.00365858	0.00233073
Liver @4°C	0.00310111	0.00220425	0.0021951	0.0019229	0.00134237			0.00299236	0.00259689	0.0030184	0.00180473	0.0012073
Muscle	0.0152679	0.0131215	0.0197664	0.014478	0.0114837			0.0160938	0.0103949	0.0180292	0.0149184	0.0183846
Figure4E
	Ctrl	miR-378AdipoKO
BAT	0.876196	0.386747
IngWAT	0.0604137	0.398264
EpiWAT	0.0633899	0.214988
Figure4F
	Ctrl				miR-378AdipoKO
miR-378a-3p	0.999113	0.892786	1.1081		0.292949	0.150002	0.175928	0.318358
Figure4G
	Ctrl				miR-378AdipoKO
CD31+ area in the wounds	0.920285	1.10178	0.977936		0.345907	0.286121	0.320285
Figure4I
Wound closure rate	Ctrl				miR-378AdipoKO
Day0	0	0	0		0	0	0
Day3	0.637755	0.711443	0.423313		0.336842	0.211268	0.385892
Day5	0.836735	0.820896	0.638037		0.542105	0.408451	0.614108
Day7	0.903061	0.920398	0.717791		0.605263	0.549296	0.680498
Figure4J
	Ctrl				miR-378AdipoKO
Wound microvascular perfusion	1050.77	1270.27	1034.45		835.507	759.61	824.749
Figure4K
	Ctrl					miR-378AdipoKO					miR-378AdipoKO+AAV-miR-378
Reendothelializtion rate	0.506266	0.463575	0.600009	0.454346		0.173283	0.104665	0.114767	0.146855		0.429724	0.379204	0.42169	0.45231

## Sheet: Figure5
Figure5A
	miR-ctrl				miR-378 OE
miR-378a-3p	1.04682	0.854413	1.09877		36.4869	20.1914	18.4734
Figure5B
	miR-ctrl						miR-378 OE
segments length	8660	10976	9311	9097	10976		14800	14895	13898	18779	14792
number of junction	130	199	168	158	199		300	243	249	328	257
Figure5C
	miR-ctrl				miR-378 OE
Tie2	1.08515	0.859971	1.05488		2.12915	1.46898	1.48222
Pecam1	1.97493	0.270539	0.754529		4.13953	2.69681	3.43859
Vegf	1.62454	0.0960609	1.2794		1.41625	2.04826	1.4406
Fsp-1	1.58603	0.420637	0.993332		3.57187	3.28966	3.85733
Figure5D
	Ctrl-BATexos				miR-378AdipoKO-BATexos
number of cells	160	163	193		62	82	76
	miR-ctrl				miR-378 OE
number of cells	172	161	171		322	315	308
Figure5E
	Ctrl-BATexos				miR-378AdipoKO-BATexos
12h	0.431456	0.429977	0.37797		0.35238	0.360288	0.305749
24h	0.901291	0.868191	0.852564		0.568092	0.666887	0.657001
	miR-ctrl					miR-378 OE
12h	0.143415	0.1719	0.156443	0.157253		0.267901	0.25771	0.218079	0.247896
24h	0.487019	0.571389	0.543378	0.533928		0.891476	0.882357	0.858899	0.877577

## Sheet: Figure6
Figure6A
	miR-ctrl				miR-378 OE
miR-378a-3p	0.357166	2.204	0.438834		414.102	524.667	110
Figure6C
	positive regulation of endothelial cell proliferation	blood vessel development	cell adhesion	angiogenesis	positive regulation of cell proliferation
-log10 (P value)	1.59752	1.62276	2.81851	3.24045	3.98575
Figure6E
				Mean		SEM
Pten	0.406549	0.378142	0.428985	0.404559	0.0208043	0.0120114
Nufip2	0.363493	0.339622	0.354781	0.352632	0.00986328	0.00569457
Dcbld2	0.0687022	0.0703893	0.100481	0.0798576	0.0145994	0.008429
FoxO3	0.0440871	0.0610231	0.0624783	0.0558629	0.00834789	0.00481966
Mbnl2	0.0183701	0.0195593	0.0229717	0.0203004	0.00195031	0.00112601
Six4	0.0152241	0.0147412	0.0188277	0.0162643	0.00182325	0.00105266
Sulf1	0.0107837	0.0140967	0.0124389	0.0124398	0.00135251	0.000780872
Ago1	0.00100089	0.000963118	0.000744211	0.00090274	0.000113153	6.53287e-05
Figure6F
	miR-ctrl				miR-378 OE
PTEN	0.95424	0.99704	1.04872		0.518174	0.469845	0.548311
NUFIP2	0.944295	0.974182	1.08152		0.936226	1.01869	0.815517
PI3K p110a	1.07856	0.82699	1.09445		0.704291	1.34864	1.0083
Figure6H
		miR-ctrl+Luc-ctrl				miR-378OE+Luc-ctrl				miR-ctrl+WT				miR-378OE+WT				miR-ctrl+Mut				miR-378OE+Mut
Relative luciferase	0.979358	1.00928	1.01137		0.933613	0.997356	0.938382		1.0339	1.01088	0.955224		0.530529	0.479045	0.465088		1.00641	1.08751	0.906085		0.958606	0.926294	0.92046
Figure6I
	miR-ctrl					miR-378 OE					miR-378 OE+PTEN OE
number of junction	0.918133	0.988523	0.976282	1.11706		1.74445	1.6863	1.8026	1.59449		1.06197	1.02219	1.05585	1.10176
segments length	1.0507	1.02382	0.994502	0.930971		1.49053	1.41234	1.32682	1.31704		1.09957	0.855223	1.17043	1.12645
Figure6J
	miR-ctrl				miR-ctrl+MK2206				miR-378 OE				miR-378 OE+MK2206
P-AKT/AKT	0.979981	1.04892	0.971098		0.079598	0.06855	0.0872593		1.67366	1.58091	1.41044		1.18298	1.19542	1.34184
P-PI3K/PI3K	1.06014	0.99052	0.94934		0.405109	0.400249	0.346975		1.69965	1.58599	1.37869		0.733649	0.978414	0.797626
Figure6K
Migration rate	miR-ctrl						miR-ctrl+MK2206							miR-378 OE						miR-378 OE+MK2206
12h	0.566516	0.520587	0.42588	0.457273	0.488143		0.322142	0.308828	0.286725	0.359717	0.339892			0.652679	0.689328	0.675476	0.703408	0.714125		0.385204	0.397249	0.401195	0.416245	0.406982
24h	0.878649	0.846635	0.861535	0.825048	0.837931		0.687747	0.651974	0.693454	0.613268	0.621926			0.948998	0.946167	0.960735	0.957803	0.954485		0.775173	0.788601	0.77854	0.828063	0.754373

## Sheet: Figure7
Figure7A
	NDM					DM
Blood glucose	7.4	7.3	8.7	6		24.6	28.4	31.3	25.3
Figure7B
	NDM					DM
miR-378a-3p	1.09946	0.982454	0.877605	0.918085		0.322371	0.469916	0.600061	0.432264
Figure7C
	NDM					DM
CD31+ area in the wounds	1.12418	1.08932	0.96732	0.819172		0.431373	0.126362	0.37037	0.326797
Figure7E
	NDM					DM
Day0	0	0	0	0		0	0	0	0
Day3	0.421818	0.717949	0.639241	0.33758		0.045045	0.0552764	0.110762	0.0735135
Day5	0.725455	0.838461	0.791139	0.65414		0.624324	0.633166	0.533632	0.448649
Day7	0.861818	0.969231	0.879747	0.961783		0.773874	0.704523	0.730942	0.659459
Figure7F
	NDM					DM
Tie2	1.2422	0.417322	1.53464	0.80584		1.05743	0.489902	0.483604	0.835415
Pecam1	0.987761	0.298382	1.4385	1.27536		0.278851	0.313796	0.166151	0.576836
Vegf	1.01873	0.37599	1.16159	1.4437		0.179713	0.264639	0.203829	0.473061
Fsp1	1.34132	0.818651	1.01091	0.82912		1.35346	0.631266	0.817706	0.98782
Figure7I
	STZ+Ctrl					STZ+miR-378@liposome
miR-378	1.31719	1.04884	0.840004	0.793958		1.90457	2.23995	2.64414	2.50267	1.59638
Figure7K
	STZ+Ctrl					STZ+miR-378@liposome
CD31+ area in the wounds	1.20784	1.01961	0.658824	1.11373		5.80392	4.09412	3.63922	4.98824	5.78824
Figure7M
	STZ+Ctrl				STZ+miR-378@liposome
Day0	0	0	0		0	0	0
Day3	0.120419	0.334951	0.216216		0.46798	0.502183	0.573585
Day5	0.39267	0.529126	0.54955		0.650246	0.729258	0.830189
Day7	0.560209	0.728155	0.702703		0.817734	0.834061	0.883019

## Sheet: FigureS1
FigureS1A
iBAT	RT				Cold
UCP1	0.701777	1.02708	0.944021		1.5872	1.54968	1.45891
CD31	0.762479	0.562649	0.463404		1.06077	1.10675	1.14846
FigureS1B
GO pathway	positive regulation of endothelial cell migration	positive regulation of angiogenesis	transmembrane transport	endoplasmic reticulum to Golgi vesicle-mediated transport	vesicle-mediated transport
-log10(P Value)	4.71897	5.10735	7.31695	12.9547	25.4802
FigureS1E
	Ctrl				CL316,243
Ucp1 mRNA	0.577208	1.90066	0.522136		4.33039	3.98201	2.49752
FigureS1F
	Ctrl				CL316,243
UCP1	0.960999	1.20634	0.832663		1.71049	1.49668	1.39528
FigureS1H
	Ctrl				CL316,243
CD31+area in the wounds	0.882353	1.13904	0.97861		2.31016	1.59626	2.7754
FigureS1I
	Sham					BATectomy
Serum CD63	12.4045	10.3668	16.5507	9.07266		4.00639	5.44018	4.60938	3.3259

## Sheet: FigureS2
FigureS2B
VO2	BATectomy+PBS							BATectomy+BATexos
Light	79.5448	112.295	144.194	118.578	80.8486	110.728		106.276	103.891	65.2316	121.773	62.0874	125.841
	94.1607	109.139	140.871	110.17	100.895	107.092		117.557	100.184	65.6919	122.764	68.3852	118.799
	104.48	122.947	142.082	116.741	102.157	113.198		116.925	112.214	72.3434	105.685	93.8124	99.3597
	66.6046	119.763	108.414	114.471	61.9698	101.259		123.763	130.257	65.5639	117.285	62.8403	104.29
	63.8717	91.868	104.032	129.843	69.8908	94.7541		107.372	130.825	69.9151	99.7208	66.345	94.6514
	76.9813	99.1921	93.6358	107.769	77.9004	111.429		132.373	95.5499	86.997	105.343	88.3216	121.374
	65.9317	145.1	109.559	107.182	71.1826	142.435		107.346	95.2501	67.4282	131.926	71.5011	136.783
	59.3896	136.763	146.678	104.772	61.0105	128.45		147.877	95.324	73.2932	126.017	68.1623	119.88
	61.3722	99.0671	136.623	104.357	62.1526	98.9562		140.515	99.5873	65.2254	94.4669	76.3001	96.1076
	66.2386	103.055	106.625	138.687	64.6749	108.917		136.356	123.261	80.7916	98.5957	84.8209	93.6346
	66.799	100.873	109.967	139.541	76.1643	110.542		113.524	141.61	82.5842	100.588	86.3574	95.5829
	73.9292	143.092	119.353	119.224	74.5803	139.259		122.95	140.777	76.2625	97.2378	73.5804	106.507
	60.1939	114.863	104.572	114.205	72.5546	131.352		138.097	106.2	80.0703	113.533	74.2162	101.684
	60.2222	99.9157	146.956	126.575	58.7971	100.721		142.841	102.649	62.6847	99.4004	67.5989	95.1341
	63.8433	103.176	136.576	103.669	61.4499	99.3644		141.461	95.6533	66.5246	115.609	72.2645	117.876
	73.6872	100.465	106.111	105.202	62.4132	100.429		152.434	124.903	69.3265	119.267	73.4152	114.051
	62.8316	110.855	102.478	147.005	74.7247	101.55		114.202	135.85	79.4764	101.664	86.8408	103.655
	63.1078	135.022	101.442	154.129	63.9411	128.528		122.329	110.383	79.3119	104.867	65.6475	120.458
	64.3935	103.017	120.454	115.073	67.0857	136.85		146.936	107.946	66.0259	122.974	79.9885	125.09
	63.1952	99.5094	101.111	104.931	73.6175	97.337		116.234	133.345	68.7013	141.86	73.6854	136.271
	77.2809	112.834	101.028	142.998	63.9055	96.7534		160.079	110.767	85.3364	111.498	81.919	92.7334
	61.3671	101.431	106.612	150.102	78.8916	108.367		146.295	96.3603	66.5467	88.1647	66.1267	89.2281
	57.7509	133.912	118.077	111.504	55.6495	100.887		115.373	98.7705	78.3117	97.5447	71.4988	104.181
	62.3491	129.498	86.839	115.753	60.1689	129.454		106.834	127.277	66.1199	132.42	66.5274	130.964
	61.3185	130.973	100.936	135.574	57.7287	130.214		132.896	132.728	85.4843	102.625	87.1172	97.245
	76.9876	100.867	148.182	113.747	70.0346	117.545		149.877	99.0267	70.4292	101.419	66.7566	100.866
	60.8437	96.9193	130.322	109.562	73.362	98.7163		143.843	90.9123	65.4854	96.5718	63.9795	96.8295
	64.3036	95.7116	100.794	102.803	63.007	98.0142		111.369	98.938	71.9112	125.608	72.6419	134.423
	81.6907	105.334	97.4972	132.563	69.4317	89.2291		124.308	115.291	80.9497	125.393	82.3769	128.1
	69.7911	111.935	130.107	118.867	84.3534	107.425		118.118	123.046	77.5728	105.756	67.5101	97.2289
	60.1288	115.286	131.189	107.236	66.0051	107.378		133.998	114.81	66.5538	90.4208	69.1498	96.9192
	65.7697	138.415	111.049	119.027	62.3864	125.239		140.009	96.1631	68.7033	101.867	83.8587	102.563
	67.6052	132.104	123.165	110.366	67.657	140.826		161.284	107.839	69.3311	104.171	70.1807	111.722
	85.3742	104.768	107.382	105.679	72.1583	131.927		156.046	94.4003	73.999	126.424	68.0982	132.494
	82.2888	96.7955	102.067	129.778	86.6306	104.486		112.566	125.442	65.0435	122.955	62.4768	122.82
	68.9694	111.782	89.7612	117.955	82.5075	97.5525		115.416	135.712	67.0795	98.3509	66.6083	100.064
	54.1371	108.38	152.574	118.125	68.4292	121.611		120.182	131.084	84.6208	108.816	79.7164	101.211
	67.4568	134.258	134.782	117.33	62.8269	101.626		156.04	104.795	80.0188	91.5325	77.0769	94.2084
	73.5167	126.676	98.4995	121.028	68.0162	144.108		144.935	130.991	69.0168	122.561	67.2998	113.278
	64.1429	106.564	107.86	115.352	71.7308	111.937		115.137	106.929	63.6112	100.552	61.253	95.1099
Night	75.7466	102.933	100.547	108.245	66.9612	103.37		111.313	100.27	76.4047	112.343	84.3448	121.849
	84.0922	113.642	140.232	143.494	84.4736	102.555		125.143	101.231	80.7701	100.138	73.2307	103.628
	76.8805	114.705	114.172	118.475	84.5232	128.833		148.032	97.3471	72.4169	103.511	72.9779	90.3264
	76.7697	133.862	99.8908	120.294	72.2584	104.024		140.212	131.755	68.4476	103.296	84.0162	117.727
	65.6286	115.756	107.872	129.864	70.727	120.77		131.776	108.892	83.4091	107.596	86.0119	108.464
	68.3261	137.357	126.51	139.599	66.5839	113.258		141.227	110.175	80.647	111.792	71.9234	115.812
	74.3336	129.076	146.393	149.924	78.6916	142.036		149.67	128.332	87.8636	114.917	86.7609	125.147
	75.394	139.828	131.345	153.628	69.5608	137.738		157.777	129.476	79.588	122.128	85.7407	118.133
	84.1967	141.871	141.162	158.183	83.4151	127.177		151.209	136.559	74.1688	136.774	80.7167	136.848
	86.3364	129.631	142.573	151.589	85.2991	141.601		144.193	149.748	80.6139	124.479	86.1166	129.034
	81.7652	111.789	148.062	168.851	87.9872	113.368		144.762	138.902	94.049	134.72	93.9218	131.084
	83.4897	135.975	150.192	158.969	87.3204	113.332		142.539	142.592	87.0918	134.893	86.6861	135.589
	70.7354	147.133	160.712	143.509	84.6099	138.941		151.879	140.396	91.8352	141.31	89.8968	140.347
	80.8385	144.017	150.082	152.916	68.0949	141.506		147.087	138.656	92.4854	136.341	86.7315	133.371
	75.5236	104.521	145.537	116.05	82.389	133.526		145.098	134.147	88.8148	127.307	85.6085	135.196
	85.7674	106.062	148.152	143.594	79.2719	107.909		129.86	144.375	72.251	137.674	74.36	130.954
	80.3332	121.642	138.38	144.785	88.6028	105.624		116.998	142.954	82.8451	135.877	76.376	133.712
	79.1958	140.601	150.297	131.333	84.3218	125.223		112.194	147.675	71.1643	135.718	72.1031	134.183
	65.0573	137.376	112.502	145.533	72.959	135.905		105.394	140.694	72.2764	128.684	74.06	127.684
	61.8092	102.675	112.462	129.425	66.4483	141.64		102.819	142.003	76.0135	132.695	81.4298	119.506
	66.5286	125.92	136.184	115.845	66.8517	123.494		138.51	131.587	76.5012	95.7554	83.2176	92.8485
	65.3554	97.5531	114.885	120.554	67.4588	107.72		116.899	137.082	95.2267	101.686	93.4452	104.629
	81.8245	98.6658	108.418	110.97	79.39	109.095		115.07	139.488	74.2099	101.395	74.6475	97.0689
	66.1503	108.951	108.282	134.97	78.6975	100.782		110.092	145.593	71.7875	119.525	75.9571	105.077
	69.4713	104.959	149.672	156.612	68.2434	106.901		112.477	133.225	83.0427	107.619	87.8566	110.616
	56.2542	103.089	145.49	127.622	67.3861	104.643		131.771	104.401	77.0487	96.681	90.5697	100.838
	84.5731	117.611	109.808	141.259	67.2194	123.766		144.148	108.142	92.028	98.5461	92.7248	101.002
	71.8867	130.063	108.976	132.206	86.172	110.132		111.171	111.155	68.9618	101.188	69.0613	105.173
	74.2361	141.685	111.022	136.941	69.9989	142.474		110.414	113.573	72.5562	110.758	70.1705	101.714
	63.5036	105.211	118.87	139.009	83.5636	129.008		106.906	125	90.1057	100.977	93.5537	99.8961
	68.5774	140.932	130.971	134.467	68.4119	116.124		151.267	120.793	98.7997	102.176	94.7323	89.3816
	65.8195	148.535	107.423	159.981	73.3147	141.34		117.908	138.439	94.219	109.778	99.4596	116.135
	82.3951	143.513	146.162	166.596	66.9135	138.73		147.167	149.53	104.757	132.452	100.355	139.017
	84.8184	149.346	145.246	146.181	91.3182	141.937		136.247	144.695	87.7061	123.458	80.1966	121.221
	90.2136	151	155.005	143.022	87.8518	148.627		149.566	141.896	102.477	138.215	97.6695	133.511
	69.3737	146.253	150.777	131.825	88.113	155.19		144.709	147.348	96.5048	137.346	89.837	135.926
	68.7018	147	162.111	149.32	68.5953	139.704		142.414	148.204	93.7472	137.411	88.6233	133.015
	68.9866	146.814	150.419	161.275	69.2014	145.273		140.415	138.231	63.0502	137.102	62.8823	141.949
	70.0169	135.68	149.128	158.037	70.4105	147.981		136.688	132.443	61.919	133.417	64.9749	147.109
	68.4464	142.884	151.824	152.08	62.7179	148.847		140.996	140.336	63.9352	128.631	59.1505	141.978
FigureS2C
VO2	BATectomy+PBS							BATectomy+BATexos
Light	68.8463	113.61	116.511	119.437	70.5723	113.161		130.299	113.174	72.4894	109.881	73.2086	109.23
Dark	74.2338	127.403	133.194	140.676	76.1582	126.503		132.6	131.433	82.0435	119.908	82.5525	120.167
All	71.54	120.507	124.853	130.056	73.3653	119.832		131.45	122.304	77.2664	114.894	77.8805	114.699
FigureS2D
RER	BATectomy+PBS							BATectomy+BATexos
Light	0.941111	0.905761	0.934459	0.845745	0.865739	0.826991		0.900089	0.914063	0.958462	0.957087	0.864508	0.88896
	0.942277	0.855075	0.813678	0.861078	0.828087	0.862799		0.87297	0.834574	0.920514	0.954426	0.85902	0.821213
	0.933141	0.878493	0.821616	0.880185	0.832542	0.864513		0.883566	0.763919	0.944493	0.889153	0.899802	0.758868
	0.91697	0.885513	0.807211	0.817971	0.802988	0.823153		0.813938	0.80056	0.957388	0.884272	0.879344	0.808641
	0.917841	0.93061	0.777718	0.824669	0.84132	0.795616		0.921816	0.75995	0.901222	0.891577	0.943146	0.811261
	0.897464	0.873368	0.810052	0.752168	0.856127	0.763913		0.92936	0.802906	0.885454	0.883295	0.939751	0.805573
	0.930922	0.853578	0.842342	0.74864	0.84465	0.745879		0.909851	0.852033	0.920749	0.892409	0.886056	0.791698
	0.958462	0.791763	0.929993	0.812113	0.932265	0.85171		0.803775	0.872112	0.914477	0.830625	0.89525	0.782003
	0.933678	0.849282	0.946972	0.926108	0.936151	0.913747		0.861511	0.890899	0.894534	0.861105	0.814331	0.788997
	0.920056	0.816588	0.884295	0.880835	0.862745	0.857579		0.850346	0.868932	0.880991	0.865728	0.76361	0.732179
	0.900683	0.915039	0.861686	0.813227	0.845812	0.792144		0.850262	0.878101	0.850747	0.827753	0.820828	0.867043
	0.923291	0.880571	0.82677	0.811657	0.832118	0.789026		0.895667	0.922113	0.904437	0.806231	0.910498	0.919963
	0.977111	0.776911	0.86599	0.768105	0.82841	0.750578		0.905211	0.892397	0.886466	0.814225	0.875649	0.820288
	0.937385	0.753456	0.79882	0.84957	0.783612	0.88717		0.902699	0.852219	0.876273	0.809075	0.81562	0.834262
	0.897103	0.799453	0.870336	0.898354	0.864676	0.875582		0.814546	0.844845	0.853166	0.793033	0.802454	0.838831
	0.90978	0.732452	0.879562	0.799687	0.915444	0.766812		0.820281	0.752876	0.843688	0.76288	0.845541	0.765496
	0.858126	0.875122	0.907402	0.822183	0.900124	0.865915		0.849509	0.822545	0.885215	0.823007	0.861211	0.824816
	0.840767	0.868928	0.793949	0.882178	0.796438	0.878946		0.8968	0.813301	0.817811	0.799101	0.851435	0.80611
	0.92184	0.837423	0.791038	0.798601	0.791514	0.79207		0.803943	0.78351	0.813344	0.808069	0.787895	0.788191
	0.937426	0.841655	0.789867	0.733235	0.793812	0.797991		0.856867	0.810994	0.830319	0.79797	0.87566	0.794259
	0.964516	0.83984	0.813889	0.738002	0.831179	0.751588		0.866759	0.786107	0.912485	0.799651	0.860951	0.783436
	0.912944	0.84365	0.899951	0.727434	0.903986	0.78362		0.839186	0.84991	0.9481	0.790737	0.871097	0.877238
	0.904041	0.919358	0.870354	0.805978	0.865349	0.833758		0.88263	0.919465	0.899604	0.869153	0.857068	0.935635
	0.890611	0.880808	0.827121	0.81819	0.809298	0.807646		0.869085	0.855494	0.883764	0.836418	0.813839	0.897412
	0.910012	0.861554	0.864167	0.75993	0.876859	0.764898		0.816766	0.863196	0.87893	0.811855	0.815604	0.867178
	0.950939	0.855263	0.935472	0.792416	0.955042	0.82659		0.789241	0.837954	0.884473	0.83297	0.816853	0.824494
	0.923279	0.847204	0.904044	0.837887	0.879345	0.857242		0.906265	0.814271	0.869764	0.801562	0.923677	0.804808
	0.889716	0.796363	0.787901	0.870487	0.778928	0.862204		0.965792	0.844895	0.930605	0.797095	0.955846	0.758699
	0.879348	0.840159	0.844681	0.829331	0.849759	0.798709		0.893555	0.836876	0.948979	0.809961	0.865878	0.864255
	0.926145	0.849938	0.852943	0.844359	0.814261	0.776248		0.822028	0.888224	0.976033	0.86219	0.791392	0.824012
	0.885376	0.945736	0.777839	0.827493	0.820535	0.836807		0.821128	0.836559	0.900832	0.878723	0.826614	0.834255
	0.949214	0.919118	0.831682	0.786624	0.836995	0.78276		0.875668	0.777915	0.96737	0.851871	0.879943	0.839163
	0.93184	0.869469	0.824814	0.740842	0.829285	0.74748		0.945176	0.822685	0.945038	0.841369	0.960592	0.812729
	0.931665	0.863861	0.820192	0.740091	0.819598	0.752366		0.972481	0.82566	0.916346	0.868	0.976535	0.80994
	0.920345	0.91117	0.806457	0.868119	0.835524	0.893365		0.94924	0.817009	0.893887	0.84414	0.917074	0.840888
	0.863152	0.903579	0.920223	0.904467	0.933676	0.912393		0.869607	0.83846	0.939667	0.826208	0.862621	0.863342
	0.974691	0.954171	0.955596	0.844863	0.965775	0.833206		0.825591	0.828965	0.917641	0.789924	0.853752	0.836268
	0.902834	0.933407	0.974142	0.797521	0.966911	0.780474		0.806288	0.82898	0.929437	0.841315	0.856956	0.815616
	0.874677	0.909896	0.87479	0.828884	0.86437	0.776872		0.914914	0.775078	0.984536	0.892775	0.901576	0.757019
	0.918731	0.884809	0.867248	0.797297	0.918018	0.833038		0.917731	0.837823	0.965639	0.857034	0.928478	0.858035
Night	0.84896	0.85107	0.849087	0.813312	0.86203	0.842215		0.934578	0.884448	0.971629	0.854504	0.943507	0.875635
	0.936332	0.956498	0.825008	0.839669	0.888098	0.864404		0.90957	0.820542	0.895354	0.825983	0.893432	0.823449
	0.932573	0.874253	0.888075	0.936824	0.796205	0.932427		0.957333	0.818002	0.971872	0.920284	0.961252	0.840508
	0.920306	0.935628	0.86341	0.891496	0.835076	0.895943		1.00078	0.847369	0.99612	0.892212	0.976749	0.831851
	0.906536	0.892022	0.917582	0.952933	0.931922	0.970934		1.00297	0.944717	0.908698	0.930617	1.01613	0.938182
	0.909315	0.93791	0.865162	0.960026	0.906396	0.975316		1.02966	0.906288	0.974037	0.971031	1.01977	0.925828
	0.947451	0.969743	0.927558	0.979806	0.878987	0.992261		1.004	0.942181	0.963819	0.978987	1.00694	0.929505
	0.948355	0.992071	0.956229	0.9785	0.962946	0.989213		1.01093	0.967527	1.02659	1.00339	1.0046	0.967791
	0.897358	0.991528	0.966419	0.987189	0.931477	0.993829		1.01442	0.984371	0.976613	0.993247	1.01575	0.985958
	1.00511	1.00731	1.00176	1.00379	0.971493	0.988656		1.0375	1.01157	0.95717	1.01949	1.0199	0.996839
	0.912537	1.00629	0.984754	0.98556	0.984946	1.00244		1.00741	0.989263	0.937881	1.0009	1.02067	0.991531
	0.913697	1.00366	0.982008	0.997689	0.980083	0.981518		1.00763	0.985258	0.937326	0.992678	0.998585	0.980362
	0.916338	0.998603	0.978852	0.966474	0.98332	0.972716		1.01425	0.993907	0.963636	1.01122	1.00799	1.00549
	0.899559	0.999057	0.97941	1.0209	0.981843	0.99784		1.01153	0.994601	0.965278	1.00979	1.00795	1.00291
	0.93708	0.986748	0.984788	0.999539	0.984431	1.00748		1.00448	0.912836	0.952007	0.995838	1.01858	0.906867
	0.954577	1.0019	0.981134	1.0116	0.993123	1.01464		1.00352	0.921066	1.00334	1.02284	0.997858	0.939802
	0.922101	0.993682	1.00214	1.00455	0.983551	1.00846		0.989914	0.980729	0.981232	1.00422	0.995878	0.986806
	0.975148	0.996537	0.996823	1.00489	0.99164	1.00476		0.900288	0.939943	0.960115	0.940747	0.856817	0.908537
	0.968941	0.895094	0.923684	1.00676	0.920308	1.0036		0.863192	0.968562	0.986726	0.91682	0.832412	0.972195
	0.95499	0.851355	0.930201	1.00701	0.933984	1.00329		0.825978	1.00346	0.961638	0.932687	0.81259	0.996151
	0.963189	0.844762	0.939611	0.951151	0.917085	0.97218		0.783901	0.991402	0.99034	0.898461	0.785466	1.0003
	0.922211	0.866959	0.977845	0.959988	0.988143	0.971393		0.932165	1.00036	0.960401	0.882727	0.96313	1.01781
	0.960599	0.833635	1.00324	0.988277	0.971909	0.982185		0.96613	0.986538	1.01933	0.918715	0.941885	0.957277
	0.925245	0.781613	0.911666	0.974249	0.922523	0.958481		0.910877	0.875052	0.99842	0.937866	0.904188	0.858748
	0.866963	0.952332	0.927745	1.00449	0.925798	1.01414		0.851431	0.916804	1.01558	0.831281	0.843042	0.88577
	0.950148	0.852603	0.904282	0.970111	0.90311	0.959152		0.874664	0.906612	0.913307	0.8458	0.823956	0.927932
	0.880158	0.860114	0.971834	0.951927	0.961387	0.969668		0.826859	0.939459	0.909971	0.842278	0.873204	0.916174
	0.954773	0.900339	0.930704	0.957534	0.92457	0.968156		0.82481	0.928466	0.970735	0.901688	0.87128	0.937688
	0.920523	0.864537	0.958719	1.00875	0.970231	1.00078		0.895962	0.905887	0.989336	0.869001	0.886898	0.950268
	0.943357	0.870738	0.928954	0.945118	0.916619	0.933383		0.804286	0.920083	0.996034	0.918306	0.860959	0.946195
	0.907386	0.957643	0.885696	0.981363	0.880305	0.998678		0.932809	0.975593	0.963658	0.922788	0.923492	0.9674
	0.915022	0.982596	0.937339	0.969819	0.954778	0.971996		0.925016	0.979083	1.00593	0.874841	0.918481	0.996218
	0.92337	0.992366	0.922363	0.998929	0.883748	1.00289		0.93396	1.00553	0.944372	0.9067	0.950835	1.00108
	0.924627	0.969913	0.939129	1.00385	0.929722	1.00231		0.993304	1.01858	0.957247	0.952276	0.97713	1.00912
	0.92301	0.984277	0.99167	0.991837	0.98399	0.982181		1.01346	1.01516	0.951198	0.985449	1.00759	1.00779
	0.955697	1.00481	0.97921	1.00033	0.989055	0.999125		1.01252	1.01271	1.02098	1.01111	1.01123	1.00077
	0.957395	1.00624	1.00029	0.975206	0.990648	0.968009		0.999303	0.992059	0.954277	0.986085	0.992354	1.00935
	0.919847	0.974278	0.993229	0.961346	0.989712	0.965383		0.999819	1.00805	0.9382	1.00208	1.00731	0.999422
	0.964279	0.948071	0.995796	0.953809	0.981796	0.950593		1.01185	0.992684	0.958398	1.00154	0.999687	0.996357
	0.943018	0.837577	0.972619	0.908978	0.989894	0.957173		0.989407	0.969117	0.945598	0.976423	0.998507	0.962054
FigureS2E
RER	BATectomy+PBS							BATectomy+BATexos
Light	0.917488	0.86376	0.855182	0.817163	0.857732	0.817835		0.872303	0.835459	0.905822	0.841349	0.868199	0.823827
Dark	0.930702	0.935659	0.946901	0.97014	0.941922	0.974245		0.950312	0.953897	0.96736	0.942072	0.9487	0.953848
All	0.924095	0.899709	0.901041	0.893652	0.899827	0.89604		0.911308	0.894678	0.936591	0.891711	0.908449	0.888837
FigureS2F
	BATectomy+PBS							BATectomy+BATexos
Food intake	4.7	4.8	4.5	5	4.3	4.7		5	5.1	5.5	4.2	4.6	4.7
FigureS2G
min	BATectomy+PBS							BATectomy+BATexos
0 min	5.4	5.7	5.2	5.3	6	6.1		6.3	7.1	4.7	5.3	5.5	4.8
15 min	17.4	20.9	17.2	21.4	25.4	22.3		23.1	28.4	16.7	19.1	19.4	17.1
30 min	19	16.3	18.8	20.4	22	18.3		22.6	19.1	15.7	15.5	15.7	14.5
60 min	11.6	9.8	13.3	10.3	14.3	10.4		10.6	11.2	8.1	10	11.2	8.9
90 min	8.2	7.9	8.2	8.7	9.3	8.4		9.3	8.1	7.2	8.6	8.9	7.3
120 min	8.2	6.4	7.1	6.7	8.1	6.9		7.8	7.3	6.6	7.5	6.9	6.5
FigureS2H
	BATectomy+PBS							BATectomy+BATexos
AUC	1446	1350	1472	1490	1751	1460		1616	1598	1197	1346	1392	1202

## Sheet: FigureS3
FigureS3A
	RT				Cold
RAB27A	0.736805	0.772681	0.772781		1.20604	1.2149	1.02893
FigureS3B
	Ctrl				Rab27aKO
RAB27A	1.37282	0.872147	0.75503		0.181264	0.200896	0.134288
FigureS3D
	Ctrl						Rab27aKO
CD31+area in the wounds	0.923345	1.06272	1.09756	1.14983	0.766551		0.418118	0.54007	0.505226	0.609756	0.644599
FigureS3F
	Ctrl						Rab27aKO
Day0	0	0	0	0	0		0	0	0	0	0
Day3	0.421818	0.717949	0.639241	0.311258	0.33758		0.0210526	0.366667	0.0593607	0.472973	0.370732
Day5	0.625455	0.938462	0.791139	0.619868	0.65414		0.368421	0.661111	0.388128	0.60964	0.558537
Day7	0.861818	0.969231	0.879747	0.745033	0.961783		0.631579	0.766667	0.506849	0.689189	0.843902
FigureS3G
	Ctrl						Rab27aKO
Vegf	1.31653	0.838218	0.744575	1.17148	0.92919		0.777415	0.433557	0.74786	0.491527	0.246198
Pecam1	1.22371	0.985223	0.532716	0.883109	1.37524		0.702331	0.347563	0.725031	0.659137	0.313863

[truncated: 2 more sheets: FigureS4, FigureS5]
